# Supplementary material for: Tumor-fibroblast interactions stimulate tumor vascularization by enhancing cytokine-driven production of MMP9 by tumor cells
Source: Oncotarget. 2017 Mar 8;8(22):35592–608. doi: 10.18632/oncotarget.16022 (PMC5482601; doi:10.18632/oncotarget.16022)
Supplement: Supplementary file 2 [file oncotarget-08-35592-s002.xlsx]

## Sheet: By Company
Supplemental Table 1. Detailed Antibody Information
Antibody	Full Antibody Name	Catalog #	Company
p-IKK	phospho-IKKα/β (Ser176/180) (16A6)	2697	Cell Signaling
p-RELA	phospho-NF-κB p65 (Ser536) (93H1)	3033	Cell Signaling
p-SMAD2/3	phospho-Smad2 (Ser465/467) (138D4)	3108	Cell Signaling
p-ERK	phospho-p44/42 MAPK (ERK1/2) (Thr202/Tyr204) (20G11)	4376	Cell Signaling
p-HSP27	phospho-HSP27 (Ser82)	2401	Cell Signaling
p-FRA1	phospho-FRA1 (Ser265) (D22B1)	5841	Cell Signaling
CHUK	IKKα	2682	Cell Signaling
RELA	NF-κB p65 (D14E12) XP	8242	Cell Signaling
MMP9	MMP-9 (D6O3H) XP	13667	Cell Signaling
p-SMAD1/5	phospho-Smad1 (Ser463/465)/Smad5 (Ser463/465)/Smad8 (Ser426/428)	9511	Cell Signaling
cIAP2	cIAP2 (16E-6-3)	ALX-803-341	Enzo Life Sciences
GAPDH	GAPDH (FL-335)	sc-25778	Santa Cruz
IKKβ	IKKα/β (H-470)	sc-7607	Santa Cruz
IκBα	IκBα (C-21)	sc-371	Santa Cruz
JUNB	Jun B (N-17)	sc-46	Santa Cruz
Fibrillarin	Fibrillarin (H-140)	sc-25397	Santa Cruz
FRA1	Fra1 (R-20)	sc-605	Santa Cruz
JUN	c-Jun (H-79)	sc-1694	Santa Cruz
Tubulin	α-Tubulin	T6074	Sigma-Aldrich
